# Supplementary material for: Antioxidant Properties of Pulp, Peel and Seeds of Phlegrean Mandarin (Citrus reticulata Blanco) at Different Stages of Fruit Ripening
Source: Antioxidants (Basel). 2022 Jan 19;11(2):187. doi: 10.3390/antiox11020187 (PMC8868052; doi:10.3390/antiox11020187)
Supplement: Supplementary file 1 [file antioxidants-11-00187-s001.zip]

Archive with 1 entries (1 files):
- antioxidants-1553146-supplementary.pdf
